# Supplementary material for: Axl Expression in Renal Mesangial Cells Is Regulated by Sp1, Ap1, MZF1, and Ep300, and the IL-6/miR-34a Pathway
Source: Cells. 2022 Jun 9;11(12):1869. doi: 10.3390/cells11121869 (PMC9221537; doi:10.3390/cells11121869)
Supplement: Supplementary file 1 [file cells-11-01869-s001.zip]

Archive with 1 entries (1 files):
- cells-1737646-supplementary.pdf
